# Supplementary material for: A Cross-Sectional Study of Potential Antimicrobial Resistance and Ecology in Gastrointestinal and Oral Microbial Communities of Young Normoweight Pakistani Individuals
Source: Microorganisms. 2023 Jan 20;11(2):279. doi: 10.3390/microorganisms11020279 (PMC9965051; doi:10.3390/microorganisms11020279)
Supplement: Supplementary file 1 [file microorganisms-11-00279-s001.zip]

Archive with 1 entries (1 files):
- microorganisms-2170208-supplementary.pdf
